# Supplementary material for: The efficacy of topical, oral and surgical interventions for the treatment of tungiasis: A systematic review of the literature
Source: PLoS Negl Trop Dis. 2021 Aug 20;15(8):e0009722. doi: 10.1371/journal.pntd.0009722 (PMC8409605; doi:10.1371/journal.pntd.0009722)
Supplement: S1 Table — (XLSX) [file pntd.0009722.s003.xlsx]

## Sheet: Tungiasis data
Study ID	Author	Year	Journal	Study type	Country	Number of patients	Indigenous community	Children	Disseminated tungiasis	Secondary infection	Experimental treatment	Comparator	Events- experimental	Total-experimental	Events-comparator	Total-comparator	Outcome	Averse effect	ev.exp	ev.cont
1	Ade-Serrano MA	1982	Annals of Tropical Medicine & Parasitology	Clinical trial	Nigeria	106	No	Yes	No	No	Niridazol	Placebo (Ascorbic accid)	78	78	0	28	Cure	Gastrintestinal	11	1
1	Ade-Serrano MA	1982	Annals of Tropical Medicine & Parasitology	Clinical trial	Nigeria	77	No	Yes	No	No	Niridazol - B	Placebo (Ascorbic accid)	49	49	0	28	Cure	Gastrintestinal	7	1
5	Chadee DD	1998	Annals of tropical medicine and parasitology	Observational	Trinidad e Tobago	268	No	Yes	No	Yes	Extraction			268		268
7	de Carvalho RW	2003	Memórias do Instituto Oswaldo Cruz	Observational	Brasil	132	No	Yes	Yes	Yes	Extraction
12	Heukelbach J	2003	Annals of tropical medicine and parasitology	Clinical trial	Brasil	108	No	Yes	Yes	Yes	Ivermectin lotion (0.8%, w/v)	placebo lotion or no treatment		33		52	Viability reduction	None
12	Heukelbach J	2003	Annals of tropical medicine and parasitology	Clinical trial	Brasil	108	No	Yes	Yes	Yes	Metrifonate (trichlorfon) lotion 0,2%, (w/v)	placebo lotion or no treatment		24		52	Viability reduction	None
12	Heukelbach J	2003	Annals of tropical medicine and parasitology	Clinical trial	Brasil	108	No	Yes	Yes	Yes	Thiabendazole lotion (5%, w/v)	placebo lotion or no treatment		33		52	Viability reduction	None
12	Heukelbach J	2003	Annals of tropical medicine and parasitology	Clinical trial	Brasil	108	No	Yes	Yes	Yes	Thiabendazole ointment (5%, w/v)	placebo lotion or no treatment		27		52	Viability reduction	None
10	Feldmeier H	2004	Parasitology Research	Observational	Brasil	86	No	Yes	Yes	Yes	Extraction
13	Heukelbach J	2004	Memórias do Instituto Oswaldo Cruz	Clinical trial	Brasil	54	No	Yes	No	No	Two doses of 300 µg/kg body weight ivermectin	Placebo		27		27	Viability reduction	Gastrintestinal	6	6
14	Joseph JK	2006	Transactions of the Royal Society of Tropical Medicine and Hygiene	Clinical trial (Indirect interventions)	Haiti	132	No	Yes	Yes	Yes	Environmental interventions
2	Oscherov B	2008	Boletin De Malariologia Y Salud Ambiental	Observational	Argentina	124	No	Yes	No	No	Extraction		124	124			Cure
19	Winter B	2009	Journal of Infection in Developing Countries	Observational	Brasil	Unknown	No	No	No	No	Diverse
4	Buckendahl J	2010	Plos Neglected Tropical Diseases	Clinical trial	Brasil	84	No	Yes	No	No	Zanzarin			43		41	Lesions reduction	None	0	0
4	Buckendahl J	2010	Plos Neglected Tropical Diseases	Clinical trial	Brasil	74	No	Yes	No	No	Zanzarin			33		41	Lesions Reduction	None	0	0
15	Miller H	2010	Biomédica	Observational	Colombia	942	Yes	Yes	Yes	Yes	Extraction
6	Dassoni F	2014	Journal of Infection in Developing Countries	Observational	Tanzania	62	No	Yes	Yes	Yes	Extraction			62		62
18	Thielecke M	2014	Plos Neglected Tropical Diseases	Clinical trial	Kenya	47	No	Yes	Yes	No	(NYDA®) (Pohl-Boskamp GmbH & Co. KG, Hohenlockstedt, Germany)	0.05% solution of KMnO4					Viability reduction
3	Belaz S	2015	Journal of Travel Medicine	Observational	Madagascar	16	No	No	No	Yes	Zanzarin		16	16			Cure
16	Nordpin P	2017	Tropical Medicine and Health	Clinical trial	Uganda	60	No	Yes	Yes	No	(NYDA®) (Pohl-Boskamp GmbH & Co. KG, Hohenlockstedt, Germany) were randomly allocated to either the left or the right foot of the patient. 3 times within 10 minutes shole foot	(NYDA®) (Pohl-Boskamp GmbH & Co. KG, Hohenlockstedt, Germany) were randomly allocated to either the left or the right foot of the patient. 3 times within 10 minutes each lesion					Viability reduction
17	Schuster A	2017	Tropical Medicine and Health	Observational	Madagascar	36	No	Yes	No	No	Extraction
11	Girma M	2018	BMC infectious diseases	Observational	Ethiopia	366	No	Yes	Yes	No	Extraction and natural products / black oil)
8	Elson L	2019	Plos Neglected Tropical Diseases	Clinical trial	Kenya	93	No	Yes	No	Yes	A mixture ofcold-pressed 20% virgin neem seed oil and 80% virgin coconut oil on day 1 and on day 3	0.05% solution ofKMnO4 for 15 minutes		48		45	Viability reduction	None	0	0
9	Enwemiwe V N	2020	Parasite Epidemiology and Control	Clinical trial	Nigeria	80	No	Yes	No	No	Naphtalene and Kerosene Mixture 2x for 2 weeks	Groud P. guineese in coconut oil topical oitment 2x ao dia for 2 weeks	40	40	40	40	Cure	None
