# Supplementary material for: The efficacy of topical, oral and surgical interventions for the treatment of tungiasis: A systematic review of the literature
Source: PLoS Negl Trop Dis. 2021 Aug 20;15(8):e0009722. doi: 10.1371/journal.pntd.0009722 (PMC8409605; doi:10.1371/journal.pntd.0009722)
Supplement: S2 Table — (XLSX) [file pntd.0009722.s004.xlsx]

## Sheet: JBI tool
Author	Year	Journal	Was the sample frame appropriate to address the target population?	Were study participants sampled in an appropriate way?	Was the sample size adequate?	Were the study subjects and the setting described in detail?	Was the data analysis conducted with sufficient coverage of the identified sample?	Were valid methods used for the identification of the condition?	Was the condition measured in a standard, reliable way for all participants?	Was there appropriate statistical analysis?	Was the response rate adequate, and if not, was the low response rate managed appropriately?
Belaz S	2015	Journal of Travel Medicine	No	No	No	Yes	Yes	No	No	No	No
Chadee DD	1998	Annals of tropical medicine and parasitology	Yes	Yes	Yes	Yes	Yes	Yes	Yes	Yes	Yes
Dassoni F	2014	Journal of Infection in Developing Countries	Unclear	Unclear	Unclear	Yes	Yes	Yes	Yes	Yes	Unclear
de Carvalho RW	2003	Memórias do Instituto Oswaldo Cruz	Unclear	Unclear	Unclear	Unclear	Unclear	Unclear	Unclear	Unclear	Unclear
Feldmeier H	2004	Parasitology Research	Unclear	Unclear	Unclear	Yes	Yes	Yes	Yes	Yes	Yes
Girma M	2018	BMC infectious diseases	Unclear	Yes	Yes	Yes	Yes	Yes	Yes	Yes	Yes
Miller H	2010	Biomédica	Yes	Yes	Yes	Yes	Yes	Yes	Unclear	Yes	Yes
Oscherov B	2008	Boletin De Malariologia Y Salud Ambiental	Yes	Unclear	Yes	No	Yes	Yes	Unclear	Yes	Yes
Schuster A	2017	Tropical Medicine and Health	Unclear	Unclear	Unclear	Unclear	Unclear	Unclear	Unclear	Unclear	Unclear
Winter B	2009	Journal of Infection in Developing Countries	Yes	Yes	Yes	Yes	Yes	Yes	Yes	Yes	Yes
